# Supplementary material for: Prognostic role of PD-L1 expression in patients with salivary gland carcinoma: A systematic review and meta-analysis
Source: PLoS One. 2022 Jul 26;17(7):e0272080. doi: 10.1371/journal.pone.0272080 (PMC9321421; doi:10.1371/journal.pone.0272080)
Supplement: S3 Table — (XLSX) [file pone.0272080.s003.xlsx]

## Sheet: Gender
author	year	Tevent	Tnoevent	Ttotal	Cevent	Cnoevent	Ctotal
Nakano	2019	7	10	17	4	9	13
Harada	2018	13	13	26	11	10	21
Mukaigawa	2016	41	94	135	9	75	84
Sato	2021	22	20	42	9	22	31
Kesar	2020	9	42	51	5	28	33
Guazzo	2021	4	23	27	5	20	25
Fang	2021	27	33	60	20	29	49

## Sheet: Age
author	year	Tevent	Tnoevent	Ttotal	Cevent	Cnoevent	Ctotal
Nakano	2019	7	9	16	4	10	14
Harada	2018	12	13	25	12	10	22
Mukaigawa	2016	37	92	129	13	77	90
Sato	2021	18	19	37	13	23	36
Kesar	2020	11	34	45	3	36	39
Guazzo	2021	1	14	15	8	29	37
Fang	2021	21	27	48	26	35	61

## Sheet: T stage
author	year	tevent	tnoevent	ttotal	cevent	cnoevent	ctotal
Szewczyk	2019	3	38	42	19	56	75
Nakano	2019	10	13	23	1	6	7
Mukaigawa	2016	35	81	116	15	88	103
Higashino	2019	18	32	50	18	59	77
Sato	2021	15	19	34	16	23	39
Kesar	2020	10	34	44	4	36	40
Guazzo	2021	9	23	32	0	20	20
Fang	2021	27	20	47	20	42	62

## Sheet: N stage
author	year	tevent	tnoevent	ttotal	cevent	cnoevent	ctotal
Nakano	2019	8	3	11	3	16	19
Mukaigawa	2016	31	48	79	19	121	140
Higashino	2019	13	17	30	23	74	97
Sato	2021	13	9	22	18	33	51
Kesar	2020	10	27	37	4	43	47
Guazzo	2021	7	16	23	2	27	29
Fang	2021	22	19	41	25	43	68

## Sheet: Clinical Stage
author	year	tevent	tnoevent	ttotal	cevent	cnoevent	ctotal
Harada	2018	14	6	20	10	17	27
Sato	2021	19	23	42	12	19	31

## Sheet: Pathological Grade
author	year	tevent	tnoevent	ttotal	cevent	cnoevent	ctotal
Nakano	2019	0	5	5	11	14	25
Mukaigawa	2016	5	103	108	45	66	111
Higashino	2019	15	68	83	21	23	44
Sato	2021	12	33	45	19	9	28

## Sheet: PNI
author	year	tevent	tnoevent	ttotal	cevent	cnoevent	ctotal
Mukaigawa	2016	20	87	107	30	82	112
Sato	2021	19	13	32	12	29	41
Guazzo	2021	7	26	33	1	18	19
Fang	2021	17	22	39	30	40	70

## Sheet: VI
author	year	tevent	tnoevent	ttotal	cevent	cnoevent	ctotal
Mukaigawa	2016	33	89	122	17	80	97
Sato	2021	14	10	24	17	32	49
Guazzo	2021	8	3	11	1	40	41
Fang	2021	14	19	33	33	43	76

## Sheet: Surgical margin
author	year	tevent	tnoevent	ttotal	cevent	cnoevent	ctotal
Szewczyk	2019	14	72	86	8	23	31
Nakano	2019	3	5	8	8	10	18
Sato	2021	12	13	25	19	29	48
Guazzo	2021	7	24	31	2	19	21

## Sheet: Subtype (non-ACC&ACC)
author	year	tevent	tnoevent	ttotal	cevent	cnoevent	ctotal
Nakano	2019	0	11	11	19	11	30
Mukaigawa	2016	1	52	53	49	117	166
Witte	2020	25	16	41	34	17	51
Higashino	2019	1	16	17	35	75	110
Kesar	2020	0	18	18	14	52	66

[truncated: 1 more sheets: Treatment Failure ]
