# Supplementary material for: Prognostic role of PD-L1 expression in patients with salivary gland carcinoma: A systematic review and meta-analysis
Source: PLoS One. 2022 Jul 26;17(7):e0272080. doi: 10.1371/journal.pone.0272080 (PMC9321421; doi:10.1371/journal.pone.0272080)
Supplement: S4 Table — (XLSX) [file pone.0272080.s004.xlsx]

## Sheet: OS
Overall and subgroup analysis
Study	hr	ll	ul	Sample size	Cut-off value	PD-L1 expression score	Type of PD-L1 expression	HR estimation
Harada 2018	2.07	0.23	18.99	<100	>5	TPS	whole tissue section	calculated
Mukaigawa 2016	1.31	0.62	2.72	>100	>1	TPS	tissue microarrays	reported
Witte 2020	1.611	0.929	2.792	<100	>1	TPS	whole tissue section	reported
Sato 2021	2.63	1.06	6.25	<100	>1	TPS	whole tissue section	reported
Kesar 2020	0.95	0.38	2.36	<100	>5	TPS	whole tissue section	reported
Guazzo 2021	0.75	0.01	81.97	<100	>1	CPS	whole tissue section	calculated
Fang 2021	1.72	0.98	2.99	>100	>1	TPS	whole tissue section	calculated
CPS
study	hr	ll	ul
Witte 2020	0.75	0.24	2.4
Sato 2021	0.66	0.27	1.61
Guazzo 2021	0.75	0.01	81.97
Fang 2021	0.46	0.19	1.1
IC
study	hr	ll	ul
Harada 2018	1.64	0.14	19.65
Mukaigawa 2016	1.95	0.79	4.69
Sato 2021	0.74	0.31	1.76
Fang 2021	0.95	0.53	1.71

## Sheet: DFS
Overall
study	hr	ll	ul
Szewczyk 2019	1.73	0.42	7.16
Nakano 2019	1.37	0.38	4.88
Mukaigawa 2016	2.29	1.24	4.15
Sato 2021	2.56	1.12	5.88
Fang 2021	1.35	0.92	1.97
CPS
study	hr	ll	ul
Sato 2021	0.65	0.29	1.44
Fang2021	0.76	0.36	1.61
IC
study	hr	ll	ul
Mukaigawa2016	0.9	0.45	1.75
Sato 2021	0.85	0.4	1.8
Fang2021	1.03	0.48	2.22

## Sheet: PFS
study	hr	ll	ul
Witte 2020	2.044	1.066	3.919
Kesar 2020	0.768	0.314	1.878

## Sheet: DSS
study	hr	ll	ul
Nakano 2019	2.24	0.28	18.27
Higashino 2020	7.81	0.52	117.81
